# Supplementary material for: Pyroptosis-Related Gene Signatures and Immune Modulation in Ovarian Cancer: Insights from Multi-Omics and Machine Learning
Source: Genes (Basel). 2026 May 21;17(5):595. doi: 10.3390/genes17050595 (PMC13206606; doi:10.3390/genes17050595)
Supplement: Supplementary file 1 [file genes-17-00595-s001.zip › Supplementary Table S1.xlsx]

## Sheet: Supplementary Table S1
Table S1: List of pyroptosis-related genes used in this study (n=372).
ABL1
ACE2
ADORA1
ADORA2A
ADORA2B
ADORA3
AGER
AHSA1
AIM2
AKT1
ALK
ANO6
ANXA1
ANXA2
APAF1
APIP
APOE
APOL1
ASIC1
ATF6
ATG3
ATG7
ATP6AP1
BAK1
BAX
BCL2
BECN1
BHLHE40
BHLHE41
BIRC2
BIRC3
BNIP3
BNIP3L
BRCC3
BRD4
BSG
BST2
BTK
CALM1
CALM2
CALM3
CAMP
CAPN1
CARD8
CASP1
CASP3
CASP4
CASP5
CASP6
CASP7
CASP8
CASP9
CCL5
CD14
CD274
CDC37
CDK1
CDK9
CEBPB
CEP55
CGAS
CHI3L1
CHMP1A
CHMP2A
CHMP2B
CHMP3
CHMP4A
CHMP4B
CHMP4C
CHMP6
CHMP7
CHRFAM7A
CITED2
CLEC5A
CNR1
CPTP
CRTAC1
CSNK1A1
CTSG
CTSV
CXCL8
CYCS
DDX3X
DEPTOR
DHX9
DNMT1
DNMT3A
DNMT3B
DPEP1
DPP8
DPP9
DRD2
DUOX1
E2F4
EED
EEF2K
EGFR
ELANE
ELAVL1
EPHA2
ERP44
ETS1
EZH2
FADD
FAT1
FGF21
FMR1
FNDC4
FNDC5
FOXO3
FOXP3
FPR2
GBP1
GBP5
GJA1
GLMN
GPER1
GSDMA
GSDMB
GSDMC
GSDMD
GSDME
GSK3B
GSTO1
GZMA
GZMB
H2AB1
H2AC14
H2AC18
H2AC19
H2AC20
H2AC4
H2AC6
H2AC7
H2AC8
H2AJ
H2AX
H2AZ1
H2AZ2
H2BC1
H2BC10
H2BC11
H2BC12
H2BC13
H2BC14
H2BC15
H2BC17
H2BC21
H2BC26
H2BC3
H2BC4
H2BC5
H2BC6
H2BC7
H2BC8
H2BC9
H3-3A
H3-3B
H3C1
H3C10
H3C11
H3C12
H3C13
H3C14
H3C15
H3C2
H3C3
H3C4
H3C6
H3C7
H3C8
H4C1
H4C11
H4C12
H4C13
H4C14
H4C15
H4C16
H4C2
H4C3
H4C4
H4C5
H4C6
H4C8
H4C9
HDAC6
HKDC1
HMGB1
HSF1
HSP90AA1
HSP90AB1
HTRA1
HUWE1
ICAM1
IFI16
IFIH1
IKBKE
IKZF1
IL13
IL13RA2
IL17A
IL18
IL18BP
IL1A
IL1B
IL1RN
IL27
IL32
IL36B
IL36G
IL37
IRAK3
IRF1
IRF2
IRF3
IRF9
IRGM
JUN
KIF23
LOC102724334
LRPPRC
LY96
LYST
MALT1
MAP3K20
MAP3K7
MAPK11
MAPK14
MDM2
MEFV
MELK
METTL14
METTL3
MIB1
MKI67
MLKL
MMP1
MPEG1
MRE11
MST1
MUC20
MYD88
NAIP
NCR1
NDUFA13
NEDD4
NEK7
NFE2L2
NFKB1
NFS1
NINJ1
NLRC4
NLRP1
NLRP13
NLRP3
NLRP6
NLRP7
NLRP9
NLRX1
NOS1
NOS2
NR1H2
ORMDL3
OSM
P2RX7
PAK2
PANX1
PARP1
PCSK9
PDCD6IP
PECAM1
PGF
PIF1
PKM
PKN2
POLA1
POLA2
POP1
PPARG
PRDM1
PRF1
PRIM1
PRIM2
PRKN
PRMT5
PRTN3
PTEN
PTGS2
PTPN11
PTX3
PYCARD
PYDC2
RAB5A
RBBP4
RBBP7
RIPK1
RIPK3
RNF103-CHMP3
S100A12
SCAF11
SDHB
SEC22B
SERPINB1
SESN2
SETD7
SEZ6L2
SIGLEC14
SIRT1
SLC16A4
SLC30A7
SMIM1
SNIP1
SQSTM1
STAT2
STAT3
STING1
STK4
STXBP2
STXBP3
SUGT1
SUZ12
SYVN1
TAC1
TACR1
TCEA3
TET2
TFAM
TFAP2A
TFG
TLR2
TLR3
TLR8
TLR9
TNF
TNFSF13B
TP53
TP63
TRAF3
TRAF6
TREM1
TREM2
TRIM21
TRIM24
TRIM25
TRIM31
TRPM2
TSLP
TUBB6
TXNIP
UBE2D2
UBE2D3
UBR2
UCP1
ULK1
USF2
USP24
USP47
USP8
UTS2
VCAM1
VDR
VEGFA
VIM
VPS28
VPS4B
VTN
YTHDF2
YWHAE
YWHAZ
ZBP1
ZDHHC1
ZNF532
