# Supplementary material for: Pyroptosis-Related Gene Signatures and Immune Modulation in Ovarian Cancer: Insights from Multi-Omics and Machine Learning
Source: Genes (Basel). 2026 May 21;17(5):595. doi: 10.3390/genes17050595 (PMC13206606; doi:10.3390/genes17050595)
Supplement: Supplementary file 1 [file genes-17-00595-s001.zip › Supplementary Table S2.xlsx]

## Sheet: Supplementary Tables S2
Table S2: List of identified genes in the blue module (n = 1445; MM > 0.6, GS > 0.5).
Gene name	ModuleMembership	GeneSignificance
AADACL2	0.863904	0.907542
ABCA5	0.673209	0.714687
ABCA6	0.838584	0.814845
ABCA8	0.967668	0.980755
ABCA9	0.874018	0.853101
ABCG2	0.694853	0.705106
ABHD12B	0.940998	0.903081
ABHD17C	0.816486	0.831337
ACADL	0.839181	0.773911
ACN9	0.734245	0.714849
ACPP	0.606593	0.706612
ACTL6A	0.804612	0.760045
ADAMTS17	0.682381	0.610631
ADAMTS18	0.824386	0.789959
ADAMTS19	0.681388	0.63702
ADAMTS9-AS2	0.916497	0.941619
ADCYAP1	0.823702	0.801516
ADH1B	0.920491	0.947448
ADH1C	0.952945	0.974903
ADHFE1	0.745913	0.689962
ADPRHL2	0.734366	0.643089
ADPRM	0.765471	0.728308
ADRA2A	0.825637	0.757634
ADRB3	0.702879	0.593333
AF086154	0.791661	0.75175
AF090939	0.675183	0.633675
AFF3	0.626041	0.50784
AFTPH	0.780019	0.743569
AGAP9	0.829597	0.838297
AGPAT2	0.745339	0.648069
AGTR1	0.885219	0.866678
AIF1L	0.755036	0.780175
AIFM1	0.763886	0.675303
AJ606316	0.651646	0.558154
AK000798	0.768653	0.696633
AK021537	0.626148	0.598304
AK021977	0.612281	0.567701
AK096159	0.820563	0.791202
AKT3	0.892475	0.822369
AL132709.8	0.662208	0.63266
ALDH1A1	0.780496	0.857788
ALDH1A2	0.767562	0.845107
ALDH1A3	0.755582	0.723353
AMDHD1	0.837944	0.794122
AMHR2	0.871742	0.791335
ANG	0.845772	0.817654
ANGPTL2	0.768257	0.73462
ANKHD1	0.830833	0.835035
ANKRD29	0.874301	0.858815
ANO5	0.866847	0.859449
ANTXR2	0.888498	0.855007
ANXA6	0.657709	0.618374
ANXA8	0.950994	0.967884
AOX1	0.9494	0.959051
APBB1	0.714487	0.706432
APH1A	0.711659	0.64853
APLN	0.774175	0.761067
APOD	0.79121	0.694122
APOLD1	0.724649	0.797337
AQP1	0.900658	0.915526
AQP9	0.69724	0.658115
ARAP3	0.685072	0.725952
ARF1	0.87414	0.84556
ARG2	0.604406	0.603316
ARHGAP18	0.88136	0.898768
ARHGAP20	0.776193	0.653474
ARHGAP21	0.651895	0.627165
ARHGAP28	0.700815	0.654317
ARHGAP6	0.920582	0.885594
ARHGEF7	0.806962	0.821186
ARL2BP	0.814445	0.735411
ARMC2-AS1	0.719861	0.646024
ARMCX4	0.92239	0.831103
ARMCX5-GPRASP2	0.745154	0.782828
ARNT	0.748568	0.82032
ARNTL	0.781586	0.785806
ARPC4	0.822065	0.851282
ARX	0.942766	0.955776
AS3MT	0.748369	0.766476
ASAP2	0.698502	0.679361
ASB6	0.708283	0.655275
ASCL1	0.713094	0.694332
ASH1L-AS1	0.701967	0.678626
ASPA	0.753364	0.783455
ASTN1	0.835471	0.820859
ASXL3	0.719481	0.609186
ATAD2	0.727146	0.759785
ATL1	0.633263	0.652001
ATP10D	0.825779	0.859743
ATP6V0E2	0.66182	0.675012
ATRNL1	0.866203	0.850287
AX747507	0.844125	0.838928
AX747652	0.725954	0.727337
AX747826	0.879668	0.847264
AX748339	0.690608	0.663086
AZIN1	0.73626	0.628668
B3GALT2	0.847911	0.872849
B4GALT5	0.717091	0.698091
BACH1	0.642874	0.524583
BACH2	0.800862	0.73853
BAHCC1	0.791	0.765384
BAMBI	0.901066	0.853154
BBIP1	0.697977	0.632701
BBS12	0.760556	0.808714
BBS4	0.685077	0.713123
BC015159	0.809761	0.788374
BC035400	0.674988	0.713473
BC048103	0.649611	0.541539
BCL11A	0.723913	0.727084
BCL2	0.662341	0.677846
BCL2L12	0.619518	0.587026
BCO2	0.937447	0.964266
BDH2	0.709237	0.770293
BDKRB1	0.904112	0.889076
BEGAIN	0.688184	0.677135
BEX1	0.75632	0.701862
BICC1	0.89414	0.847084
BMP2	0.885398	0.89047
BMP4	0.866037	0.865937
BMPER	0.771781	0.761393
BNC1	0.82295	0.873305
BNC2	0.808356	0.732476
BOLA2	0.770893	0.758277
BRI3BP	0.626639	0.514248
BRIX1	0.777295	0.75633
BRMS1	0.643045	0.535611
BSPRY	0.612409	0.660102
BTBD18	0.808071	0.757706
BTBD19	0.877571	0.800084
BTRC	0.775034	0.748894
BZRAP1-AS1	0.763834	0.678316
C10orf54	0.696759	0.692031
C15orf59	0.665242	0.723623
C1orf106	0.848682	0.873245
C1orf168	0.814087	0.854051
C1QTNF7	0.876221	0.840539
C1S	0.681692	0.746297
C20orf24	0.802	0.730038
C21orf62	0.949749	0.967366
C22orf46	0.65049	0.547447
C3orf70	0.880012	0.797962
C7	0.856334	0.843205
C8orf49	0.859707	0.816583
C8orf76	0.721537	0.693834
C8orf88	0.835257	0.837652
C9orf114	0.795372	0.783207
C9orf38	0.846331	0.848687
C9orf84	0.714585	0.660459
CA11	0.740886	0.760224
CAB39L	0.658818	0.717481
CACNA1G	0.646983	0.689944
CACNA2D1	0.754012	0.753664
CACNB2	0.966996	0.962246
CACNB3	0.780032	0.778431
CACYBP	0.764995	0.702626
CADPS2	0.716039	0.689734
CALB2	0.976598	0.967325
CALCOCO1	0.806514	0.790278
CALCOCO2	0.750036	0.75521
CALCRL	0.933089	0.878148
CAMK2D	0.674166	0.660055
CAPN3	0.738093	0.726213
CARD16	0.693612	0.637953
CARNS1	0.827959	0.863132
CASP1	0.662008	0.685498
CASP4	0.733543	0.782737
CATSPER2	0.64009	0.689498
CAV1	0.732031	0.714497
CAV2	0.605089	0.557836
CBLN2	0.823042	0.827778
CBLN4	0.711508	0.705462
CBS	0.816642	0.819139
CBX7	0.807335	0.8653
CCBE1	0.776038	0.746996
CCDC113	0.766273	0.730863
CCDC12	0.624989	0.529939
CCDC184	0.743183	0.658227
CCDC34	0.665604	0.621864
CCDC64	0.8686	0.90477
CCDC68	0.944739	0.907112
CCDC69	0.776803	0.834774
CCDC80	0.755046	0.789909
CCHCR1	0.681952	0.721792
CCNB2	0.839928	0.824318
CCNE2	0.719694	0.798933
CD22	0.700893	0.725876
CD24	0.884542	0.91844
CD244	0.731232	0.758774
CD302	0.782157	0.821366
CDC14A	0.748653	0.730498
CDC14B	0.755587	0.776126
CDC20	0.820397	0.739376
CDC23	0.615756	0.560047
CDC42EP2	0.813323	0.805429
CDC42EP3	0.605054	0.539998
CDC42-IT1	0.865123	0.810882
CDCA7	0.681439	0.782873
CDH11	0.832543	0.793798
CDH4	0.745188	0.655943
CDON	0.933461	0.936187
CELF2	0.926095	0.910622
CENPH	0.71366	0.690413
CENPI	0.672151	0.72609
CEP55	0.897495	0.901905
CEP72	0.681846	0.704157
CES4A	0.779219	0.754786
CFC1	0.841239	0.862358
CFI	0.619533	0.719757
CGNL1	0.791871	0.809653
CHCHD3	0.668723	0.636593
CHD7	0.641099	0.588214
CHGB	0.942914	0.937638
CHKB	0.807273	0.790954
CHMP4C	0.948056	0.908153
CHN2	0.920491	0.839995
CHRDL1	0.840621	0.796232
CIAO1	0.637271	0.546573
CIRBP	0.787937	0.825714
CKAP5	0.668216	0.546824
CLASP1	0.687686	0.726076
CLC	0.614691	0.530565
CLCNKB	0.639064	0.663921
CLDN11	0.73084	0.705287
CLDN15	0.957315	0.973644
CLDN22	0.808753	0.809035
CLDN4	0.723875	0.783237
CLDN7	0.806529	0.808725
CLEC4GP1	0.642465	0.618653
CLEC4M	0.882624	0.910827
CLIP3	0.694725	0.731324
CLMP	0.860219	0.826838
CLSTN2	0.821175	0.730656
CMAHP	0.907103	0.844464
CMTM3	0.779532	0.744204
CMTM7	0.773591	0.780334
CMYA5	0.807462	0.803428
CNGB3	0.789891	0.748515
CNIH3	0.787213	0.770273
CNKSR2	0.669708	0.645742
CNPPD1	0.628268	0.522656
CNR1	0.852264	0.778774
CNRIP1	0.915264	0.909797
CNTN1	0.877541	0.825374
CNTNAP1	0.700778	0.596477
CNTNAP4	0.811752	0.739447
COA5	0.634665	0.508271
COA6	0.672445	0.579347
COL14A1	0.818727	0.787564
COL16A1	0.630037	0.61525
COL27A1	0.738064	0.701251
COL4A2	0.629824	0.677477
COL4A6	0.865726	0.795465
COL8A1	0.622464	0.611508
COLCA2	0.625565	0.61643
COLEC12	0.72329	0.719567
COLGALT2	0.829768	0.788683
COLQ	0.608232	0.622075
COMMD7	0.744766	0.748956
COPB2	0.624316	0.528056
CORO2B	0.934662	0.91963
CORO6	0.775425	0.753882
COX10-AS1	0.817185	0.760353
COX5A	0.770022	0.730511
COX6A1	0.770248	0.751111
COX6C	0.73052	0.623133
COX7A1	0.709914	0.680729
COX7A2P2	0.613767	0.5774
CP	0.784597	0.75599
CPB1	0.706997	0.71338
CPE	0.634295	0.722621
CPEB1	0.852423	0.782001
CPED1	0.942751	0.925768
CPNE8	0.743956	0.718084
CPQ	0.693218	0.711063
CPS1	0.761903	0.714506
CPVL	0.662986	0.623208
CPXM2	0.732418	0.668343
CRABP2	0.904577	0.907186
CRLS1	0.765911	0.844183
CRYM	0.901132	0.892352
CSDC2	0.84837	0.836959
CSGALNACT1	0.816795	0.810818
CTB-181H17.1	0.803437	0.809882
CTB-50L17.7	0.686219	0.725749
CTC-471J1.2	0.764792	0.775134
CTD-2035E11.5	0.842532	0.894485
CTD-2555O16.4	0.908428	0.902051
CTD-3222D19.5	0.74757	0.759144
CTHRC1	0.649834	0.713248
CTIF	0.866895	0.844403
CTNNA3	0.777753	0.683145
CTPS1	0.775038	0.777933
CTRB1	0.769197	0.76701
CTSLP8	0.613402	0.576137
CTXN3	0.840178	0.780718
CXCR4	0.635879	0.592682
CXorf57	0.949905	0.909558
CXXC5	0.887768	0.846451
CYP19A1	0.742658	0.683935
CYP2B6	0.912924	0.873692
CYP2B7P	0.790958	0.726748
CYP2U1	0.799346	0.811413
CYP4F12	0.712714	0.654401
DAB2	0.934521	0.922805
DAPK1	0.905596	0.898602
DAPK1-IT1	0.915131	0.924473
DCAF8	0.660127	0.687953
DCDC2	0.680583	0.687806
DCHS1	0.762227	0.702229
DCLK1	0.736437	0.702132
DCN	0.746518	0.726171
DCTPP1	0.730324	0.677062
DCUN1D3	0.689947	0.581226
DDR2	0.835212	0.835627
DDX26B	0.771413	0.741201
DENND2A	0.717838	0.618212
DFNA5	0.894742	0.912791
DHRS13	0.601437	0.612932
DHRS7	0.782905	0.726107
DHTKD1	0.69098	0.668379
DIRAS1	0.805968	0.79286
DIRAS3	0.953836	0.962449
DIXDC1	0.858278	0.885392
DLAT	0.80715	0.669865
DLG2	0.88195	0.851745
DMD	0.819414	0.767843
DMRT2	0.759948	0.659938
DMRTC1	0.778328	0.671487
DNAJB11	0.704669	0.661557
DNAJC5	0.67373	0.592087
DNAJC7	0.740485	0.819175
DNASE1	0.767508	0.763795
DNM3OS	0.631083	0.52476
DNTTIP2	0.701048	0.672367
DOCK10	0.600192	0.563168
DOCK11	0.822633	0.873315
DOCK4	0.736642	0.792386
DOCK5	0.885386	0.830222
DOK6	0.961805	0.93821
DPP10-AS1	0.76067	0.813926
DPP3	0.814135	0.743603
DPY19L1	0.770997	0.782374
DPY30	0.749484	0.660991
DPYS	0.701677	0.76829
DPYSL4	0.708625	0.60775
DQ570096	0.689426	0.694944
DSCAML1	0.870009	0.850677
DSCC1	0.781285	0.805082
DSE	0.754336	0.775834
DST	0.774836	0.772995
DTNA	0.687017	0.660297
DTWD1	0.829328	0.803871
DYRK2	0.812706	0.808948
DZIP1L	0.793799	0.795794
EBLN2	0.723708	0.701977
EBNA1BP2	0.701121	0.591537
ECE2	0.718144	0.720679
ECM2	0.881514	0.836008
ECT2	0.81818	0.822824
EFEMP1	0.734291	0.707282
EGFR	0.676401	0.53294
EHD2	0.823929	0.710361
EHF	0.621488	0.698014
EHHADH	0.644968	0.66769
EIF4A1	0.698519	0.687212
EIF5	0.88125	0.823311
EIF6	0.764619	0.698124
ELAVL2	0.89041	0.853
ELF3	0.852498	0.857633
ELFN1	0.807853	0.781735
EMB	0.763287	0.771528
EMILIN2	0.716846	0.700004
EMP3	0.692161	0.722388
ENKD1	0.605901	0.644836
ENOX1	0.817097	0.831663
EPB42	0.785662	0.787944
EPCAM	0.923835	0.904809
EPG5	0.716252	0.740166
EPT1	0.758745	0.741509
ERC2	0.700378	0.724591
ERN1	0.738195	0.758213
ERVK13-1	0.675075	0.641736
ESR2	0.66217	0.645149
ESRP1	0.88262	0.857858
ETNPPL	0.664041	0.70467
ETS2	0.671333	0.679153
ETV1	0.688399	0.605113
EXOC6B	0.71843	0.660045
EZH1	0.674644	0.73321
EZR	0.711707	0.763171
F11R	0.730278	0.620137
F5	0.794848	0.716821
FABP4	0.873998	0.840054
FAM117B	0.686695	0.695122
FAM134B	0.841328	0.875405
FAM136A	0.778265	0.728891
FAM13A-AS1	0.916116	0.896772
FAM13C	0.673214	0.64124
FAM153A	0.924921	0.947249
FAM171A1	0.809018	0.749897
FAM174B	0.611868	0.635028
FAM184A	0.754497	0.748353
FAM189B	0.696663	0.61617
FAM198B	0.700807	0.694229
FAM19A5	0.735655	0.724067
FAM212B	0.647555	0.535975
FAM223A	0.733795	0.70541
FAM46A	0.705504	0.753716
FAM60A	0.750424	0.713664
FAM65C	0.865288	0.853077
FAM69A	0.707985	0.73745
FAM69B	0.753375	0.64773
FAM84B	0.734828	0.650673
FAM89A	0.857598	0.8659
FAS	0.701842	0.630265
FAT4	0.897535	0.839343
FAXDC2	0.879487	0.868179
FBN1	0.61111	0.543893
FBXL13	0.663593	0.704022
FBXL7	0.828835	0.755385
FCF1	0.80352	0.80012
FDPSP2	0.726813	0.629276
FDPSP5	0.653388	0.658034
FEN1	0.859292	0.84754
FERMT1	0.759286	0.702631
FGF1	0.752444	0.779382
FGF13	0.766891	0.752848
FGF13-AS1	0.677778	0.568589
FGF2	0.68967	0.672239
FGF7	0.667399	0.640241
FGFR1OP2	0.676323	0.73068
FIBP	0.719717	0.627727
FILIP1L	0.714045	0.628893
FJX1	0.783229	0.714615
FKBP11	0.647594	0.678486
FKBP5	0.660521	0.647961
FKBP7	0.716448	0.671287
FKBPL	0.735961	0.718362
FLAD1	0.810917	0.77795
FLG-AS1	0.756687	0.675648
FLJ16734	0.675212	0.643539
FLJ31306	0.649638	0.619863
FLJ35700	0.866616	0.885721
FLJ36848	0.716688	0.699595
FLJ38379	0.709449	0.669698
FLNC	0.834446	0.850218
FLRT2	0.870114	0.885555
FLRT3	0.669767	0.662188
FMN2	0.695637	0.729307
FMO4	0.785961	0.699529
FOLR1	0.74518	0.719306
FOXL2	0.63596	0.664831
FOXP1-IT1	0.657457	0.703683
FOXP2	0.694444	0.591509
FOXQ1	0.714087	0.788575
FRAS1	0.678238	0.662773
FRAT2	0.662596	0.639421
FSTL1	0.640154	0.559279
FUT4	0.611982	0.540324
GABRA2	0.839879	0.791522
GABRB1	0.771141	0.826384
GABRG1	0.941161	0.949368
GADL1	0.904376	0.944272
GAL3ST2	0.655914	0.565808
GALC	0.627542	0.681615
GALNT10	0.692058	0.646979
GALNT15	0.787283	0.769081
GALNT3	0.663958	0.668687
GALNT6	0.753801	0.71396
GALNT9	0.882941	0.903928
GAS1	0.723342	0.738596
GAS7	0.71515	0.660138
GATA4	0.927667	0.903213
GATA5	0.857872	0.868765
GATA6-AS1	0.711322	0.66155
GATM	0.788672	0.782658
GBGT1	0.85249	0.808272
GCNT1	0.643015	0.688794
GEN1	0.682085	0.70106
GET4	0.691912	0.595796
GFPT2	0.927115	0.904684
GFRA1	0.718441	0.691755
GGT5	0.683186	0.698144
GJB1	0.610614	0.594128
GK	0.65675	0.696634
GLI2	0.663636	0.687289
GLI3	0.741106	0.724351
GLIS3-AS1	0.655709	0.543438
GLT8D2	0.776189	0.705043
GMEB2	0.630707	0.538553
GNB5	0.780103	0.754182
GNG11	0.849824	0.861729
GNG7	0.766165	0.745485
GNPNAT1	0.694641	0.643484
GNRH1	0.785016	0.735677
GOLM1	0.677662	0.74797
GOLPH3	0.714557	0.633797
GPBAR1	0.707346	0.612195
GPD2	0.703417	0.704672
GPM6A	0.899968	0.883505
GPR124	0.782597	0.669774
GPR133	0.722843	0.804413
GPR56	0.799183	0.766038
GPRASP1	0.97391	0.961058
GPT2	0.828084	0.792752
GRAMD1B	0.737281	0.734746
GREM2	0.767778	0.666472
GRHL2	0.674951	0.751469
GRIA4	0.703288	0.699632
GRIK1	0.661324	0.583127
GRIK2	0.740107	0.691114
GRK5	0.850579	0.813756
GSTA4	0.60806	0.625718
GSTM5	0.715802	0.633572
GTDC1	0.74085	0.658748
GYPC	0.892243	0.86492
H2BFXP	0.677027	0.600478
HABP4	0.707405	0.719396
HAGLROS	0.723616	0.684526
HAND2-AS1	0.944586	0.96073
HBA1	0.852812	0.893212
HBB	0.833964	0.877865
HBD	0.828119	0.851883
HBE1	0.626627	0.514455
HBG1	0.681972	0.721175
HCRP1	0.815521	0.753586
HEG1	0.710353	0.668203
HEPH	0.666954	0.614894
HHIP	0.864177	0.864555
HHIP-AS1	0.840623	0.753063
HIPK1-AS1	0.667271	0.567533
HIST1H2AJ	0.686702	0.693057
HIVEP3	0.883949	0.891135
HLA-F-AS1	0.81403	0.790523
HLF	0.932082	0.909188
HMGB3	0.81261	0.792277
HN1	0.720706	0.742031
HNMT	0.648414	0.638824
HNRNPAB	0.824231	0.775439
HOMER2	0.735392	0.780165
HOXC6	0.823768	0.848019
HOXD10	0.74923	0.750866
HOXD9	0.782979	0.792474
HPDL	0.75012	0.718375
HPR	0.692952	0.740588
HPSE	0.619334	0.609696
HRASLS5	0.708726	0.66104
HS3ST1	0.776212	0.756955
HSD11B1	0.862628	0.833277
HSD17B2	0.942584	0.889974
HSD3B2	0.649288	0.563024
HSPB2	0.67553	0.639129
HSPB3	0.91147	0.864747
HSPE1	0.851297	0.751698
HSPE1-MOB4	0.750083	0.67192
HTRA1	0.718684	0.701571
HYMAI	0.847425	0.806925
ID3	0.681033	0.68964
IDE	0.643906	0.590416
IDH2	0.778818	0.781415
IFFO1	0.933543	0.93948
IGF2BP2	0.719476	0.772975
IGFBP1	0.797362	0.769948
IGFBP4	0.787217	0.823754
IGFBP5	0.65862	0.67359
IGFBP6	0.859531	0.881969
IGFBP7-AS1	0.700943	0.648059
IGSF11	0.76589	0.762722
IL16	0.79493	0.684711
IL18	0.798844	0.824455
ILDR1	0.674556	0.711573
IMPAD1	0.639212	0.510106
INMT	0.798054	0.871009
INTS10	0.659118	0.682116
INTU	0.721699	0.77142
IPO4	0.668622	0.642399
IRAK3	0.856059	0.861377
IRF6	0.716105	0.741795
IRX5	0.737971	0.778232
ISM1-AS1	0.648552	0.543242
ITGA1	0.685059	0.630915
ITLN1	0.949781	0.986925
ITM2A	0.759358	0.758427
ITPK1-AS1	0.793674	0.731002
ITSN1	0.648487	0.70155
JADE3	0.778003	0.721811
JAKMIP3	0.785317	0.703522
JAM3	0.855856	0.818389
KANSL1	0.662904	0.675608
KANSL1L	0.680719	0.608966
KATNAL1	0.790593	0.76471
KB-1000E4.2	0.68729	0.613202
KBTBD11	0.881633	0.844707
KCNA4	0.925535	0.941281
KCNB1	0.865016	0.761258
KCND3	0.757769	0.731487
KCNH5	0.756346	0.731351
KCNJ2	0.679304	0.656898
KCNJ5	0.638097	0.517951
KCNJ8	0.806853	0.782994
KCNK6	0.864624	0.809673
KCNT2	0.754707	0.740775
KCTD16	0.764903	0.660738
KDM4C	0.60543	0.624631
KDM5C	0.753761	0.727632
KDR	0.896677	0.900077
KEAP1	0.631353	0.54314
KGFLP2	0.865165	0.819528
KIAA0101	0.786557	0.803364
KIAA0226L	0.759705	0.743052
KIAA0754	0.802218	0.718229
KIAA0922	0.647828	0.668109
KIAA1377	0.683267	0.67989
KIAA1432	0.6128	0.614373
KIAA1804	0.655094	0.663669
KIF18A	0.790743	0.753582
KIF22	0.724447	0.693483
KIF2A	0.846058	0.78968
KIFC3	0.791294	0.737266
KLF2	0.924297	0.896643
KLF3-AS1	0.839661	0.851112
KLF4	0.765026	0.698633
KLHDC1	0.885476	0.830344
KLHDC4	0.704308	0.635
KLHDC8A	0.829282	0.779798
KLHDC9	0.66247	0.573972
KLHL13	0.65595	0.548745
KLHL14	0.831371	0.810483
KLHL31	0.776253	0.769006
KLHL4	0.862996	0.828207
KLK1	0.74589	0.719175
KLK6	0.794694	0.779198
KLK7	0.758697	0.728122
KLK8	0.733156	0.696605
KNDC1	0.848951	0.795056
KRAS	0.810311	0.754471
KREMEN1	0.723657	0.724908
LAMA2	0.892744	0.886568
LAMA4	0.875287	0.858346
LAMC1	0.694886	0.604276
LATS2	0.685381	0.648275
LEMD1-AS1	0.74707	0.72066
LGALS2	0.861655	0.915709
LGALS8	0.729224	0.730159
LGR6	0.607862	0.666406
LHFP	0.701741	0.628156
LHX2	0.946831	0.967106
LHX9	0.950431	0.958445
LIMA1	0.710811	0.729824
LIME1	0.726365	0.630733
LIMS3	0.869404	0.803079
LIMS3-LOC440895	0.656685	0.607918
LIN7A	0.909715	0.918352
LINC00242	0.626167	0.553275
LINC00254	0.697069	0.653656
LINC00294	0.81797	0.822847
LINC00341	0.695254	0.708763
LINC00473	0.842801	0.803668
LINC00478	0.685428	0.637122
LINC00511	0.696073	0.739227
LINC00597	0.765	0.729344
LINC00663	0.705855	0.699294
LINC00842	0.85548	0.807714
LINC00889	0.840247	0.794854
LINC00899	0.711996	0.607355
LINC00908	0.646301	0.537967
LINC00924	0.713658	0.617085
LINC01000	0.673243	0.638206
LINC01018	0.6024	0.540299
LINC01105	0.965242	0.998192
LINC01116	0.678627	0.653806
LINC01133	0.763473	0.708981
LINC01140	0.877045	0.841452
LINC01279	0.759894	0.793349
LIX1L	0.85539	0.846972
LLGL2	0.693841	0.657907
LMBR1L	0.83507	0.820981
LMF1	0.73767	0.672375
LOC100129917	0.702071	0.755318
LOC100129973	0.634083	0.635395
LOC100130691	0.687425	0.636528
LOC100130872	0.741725	0.752691
LOC100133039	0.770077	0.808516
LOC100133089	0.68352	0.557699
LOC100134445	0.796402	0.799969
LOC100286925	0.780055	0.763846
LOC100287290	0.706096	0.635103
LOC100288570	0.690543	0.702135
LOC100289098	0.711322	0.655533
LOC100505915	0.811375	0.87932
LOC100506014	0.792696	0.757009
LOC100506282	0.735564	0.791132
LOC100506497	0.654359	0.519393
LOC100506538	0.680922	0.622504
LOC100506563	0.847354	0.795204
LOC100506725	0.772715	0.700695
LOC100506834	0.824684	0.820112
LOC100507311	0.812313	0.775383
LOC100507487	0.836344	0.823272
LOC100996412	0.834236	0.780341
LOC100996668	0.815395	0.776886
LOC100996760	0.936474	0.898288
LOC101926918	0.665217	0.584999
LOC101926951	0.641656	0.678778
LOC101927382	0.851065	0.802129
LOC101928061	0.688094	0.585213
LOC101928230	0.929526	0.869988
LOC101928419	0.811034	0.712319
LOC101928554	0.638351	0.645863
LOC101928623	0.728427	0.725992
LOC101929036	0.658653	0.565137
LOC101929335	0.834766	0.799752
LOC101929886	0.874667	0.835223
LOC101929988	0.622561	0.512138
LOC101930306	0.879899	0.813353
LOC101930578	0.754709	0.744414
LOC102723845	0.607026	0.505858
LOC102724094	0.734413	0.675105
LOC102724316	0.716512	0.686206
LOC202181	0.910684	0.864265
LOC283713	0.908153	0.86003
LOC284865	0.66081	0.560264
LOC440354	0.750146	0.648977
LOC441124	0.749874	0.636687
LOC643733	0.696962	0.682866
LOC646014	0.661663	0.645207
LOC646762	0.852954	0.850622
LOC728061	0.689062	0.658143
LOC729658	0.656705	0.564688
LOC729680	0.724726	0.715336
LPAR3	0.674602	0.692856
LRCH3	0.688652	0.682945
LRCH4	0.744406	0.656528
LRFN5	0.856292	0.888146
LRIG1	0.68813	0.692369
LRP1	0.751122	0.734213
LRP2	0.742602	0.803096
LRP8	0.755968	0.679393
LRRC17	0.758868	0.656524
LRRC2	0.655358	0.736797
LRRC37A2	0.633249	0.767564
LRRC4C	0.845074	0.842045
LRRC8B	0.715683	0.773024
LRRC8D	0.92014	0.881721
LRRN3	0.894669	0.840147
LRRN4	0.971891	0.95367
LRRN4CL	0.818064	0.787427
LSAMP	0.967118	0.972001
LSM5	0.728308	0.665929
LXN	0.677258	0.718479
LYPD6B	0.767595	0.713185
LYRM9	0.741128	0.820555
LYST	0.711737	0.676489
LZTS3	0.672107	0.645976
MAF	0.85922	0.86343
MAFK	0.71773	0.765371
MAGI2-AS3	0.924844	0.886969
MAGI2-IT1	0.695939	0.762219
MAL2	0.806825	0.809815
MAMDC2	0.626897	0.656916
MAMDC4	0.875345	0.892072
MAN1C1	0.753671	0.753359
MAOA	0.700594	0.780243
MAOB	0.67806	0.710046
MAP3K8	0.83328	0.840795
MAPK10	0.629285	0.564742
MAPRE2	0.89723	0.883759
MARVELD3	0.69894	0.683026
MBNL2	0.751512	0.710335
MBNL3	0.732008	0.723359
MCC	0.843037	0.803625
MCF2	0.735638	0.659309
MCM2	0.875176	0.894078
MCM4	0.907364	0.919742
MCTP2	0.84331	0.75568
MCUR1	0.841492	0.764382
MDGA1	0.617528	0.564391
ME1	0.750637	0.757653
MECOM	0.838847	0.831258
MEDAG	0.926247	0.955107
MEF2C	0.736315	0.705252
MEG3	0.899774	0.912203
MEGF6	0.877856	0.855302
MELK	0.888945	0.882606
MEOX2	0.733301	0.747147
METRNL	0.688978	0.652732
METTL25	0.663055	0.714403
METTL2A	0.754444	0.671404
MFSD2A	0.712925	0.718757
MFSD3	0.736077	0.685807
MFSD4	0.778079	0.707671
MGARP	0.945851	0.967019
MGC24103	0.918564	0.894094
MGC70870	0.693444	0.76243
MGP	0.809715	0.800905
MICAL2	0.635915	0.65569
MINOS1P1	0.776765	0.811056
MIR143HG	0.789126	0.734047
MIR22	0.746914	0.753414
MIR29B2	0.853144	0.917326
MIR631	0.715794	0.629084
MIRLET7BHG	0.627648	0.66303
MIRLET7D	0.669209	0.604563
MIS18A	0.861504	0.773319
MLF2	0.783001	0.718452
MLXIPL	0.696635	0.773517
MMP16	0.796316	0.753005
MMP19	0.695821	0.581227
MMP24	0.762525	0.809783
MMP28	0.965239	0.949767
MMP7	0.681945	0.739891
MNDA	0.866092	0.888093
MNS1	0.828995	0.801936
MOB1A	0.80033	0.745481
MOGS	0.743226	0.628224
MPZL2	0.655174	0.754361
MREG	0.795775	0.769733
MROH1	0.673091	0.689097
MROH8	0.776079	0.780018
MRPL1	0.664858	0.577532
MRPL13	0.759155	0.721645
MRPL15	0.807176	0.703678
MRPS16	0.801957	0.755625
MRPS35	0.734347	0.644244
MRVI1	0.644549	0.549105
MSH2	0.731722	0.698106
MSRB3	0.73126	0.65736
MTCH1	0.666006	0.601452
MTHFD2	0.838552	0.823484
MTURN	0.644817	0.670456
MTUS1	0.917249	0.893662
MTUS2	0.880537	0.854808
MTX2	0.767708	0.684308
MUM1L1	0.893804	0.887869
MYB	0.728966	0.680716
MYCL	0.633759	0.593692
MYO15B	0.83889	0.815155
MYO6	0.702738	0.683499
MYOCD	0.646367	0.618704
MYRF	0.692574	0.78461
MYZAP	0.838763	0.823089
N4BP2L2	0.783982	0.77233
NAA50	0.803536	0.7833
NAALAD2	0.776199	0.707662
NANOG	0.852226	0.866597
NAP1L3	0.77153	0.789559
NAV3	0.941721	0.911404
NBEA	0.79396	0.79423
NBPF10	0.67435	0.702606
NCAPG2	0.785389	0.779704
NCKAP1	0.657107	0.639361
NCR3LG1	0.681274	0.645693
NDC80	0.809963	0.782377
NDNF	0.948832	0.931295
NDUFA9	0.731411	0.637158
NEDD4	0.681909	0.614149
NEGR1	0.859562	0.789401
NEK2	0.891275	0.888626
NELFCD	0.698208	0.580283
NELL2	0.834143	0.87407
NEU1	0.750442	0.689696
NEU4	0.748561	0.778852
NEXN-AS1	0.677666	0.670028
NFAM1	0.727123	0.699208
NFASC	0.798808	0.772277
NHP2	0.694036	0.597601
NHSL1	0.757284	0.724986
NKAIN2	0.744471	0.681467
NKAPL	0.754562	0.768062
NKX3-1	0.907164	0.863419
NLGN1	0.635984	0.655455
NLGN4X	0.74803	0.736769
NOL4L	0.704216	0.631452
NOP2	0.747833	0.74574
NOP58	0.79828	0.786307
NOS1AP	0.615174	0.540058
NOVA1	0.70735	0.605261
NPFF	0.729749	0.650852
NPHS2	0.742697	0.651535
NPR2	0.772707	0.795758
NPTN-IT1	0.905867	0.881025
NPTX1	0.848394	0.846033
NPY1R	0.911231	0.95181
NPY5R	0.833567	0.774646
NR0B1	0.834008	0.863575
NR2F1	0.767587	0.79437
NR2F1-AS1	0.859678	0.857451
NR2F6	0.763084	0.689344
NR3C2	0.808998	0.845065
NRAS	0.803392	0.755643
NRIP2	0.6967	0.666783
NRK	0.782797	0.718709
NRXN3	0.726996	0.721297
NT5E	0.745411	0.664934
NTNG1	0.809448	0.751614
NUDT10	0.680204	0.531345
NUDT11	0.862567	0.78325
NUMB	0.908628	0.906617
NUP88	0.698287	0.704937
NXPH2	0.878988	0.794641
NXPH3	0.642234	0.558121
OGN	0.920307	0.955221
OLFML1	0.84201	0.869703
OMD	0.875593	0.823004
OR7E37P	0.709253	0.668997
OSR1	0.664208	0.730277
OTUD6B	0.675365	0.618043
P2RX7	0.661663	0.722548
PABPC5	0.902632	0.917155
PACSIN3	0.765857	0.670755
PAK6	0.665663	0.696816
PANK1	0.820188	0.849763
PAPLN	0.747125	0.738392
PAPPA	0.745924	0.774208
PAPSS2	0.900573	0.904483
PARD3B	0.660852	0.546183
PARM1	0.905319	0.889601
PARP8	0.679618	0.718276
PARVA	0.759502	0.789178
PAX8	0.744218	0.751276
PAX8-AS1	0.763853	0.706224
PBX3	0.754096	0.758013
PCBD1	0.674977	0.626573
PCCA	0.626206	0.739572
PCCB	0.779945	0.720585
PCDH17	0.786629	0.803815
PCDH9	0.90474	0.917527
PCDP1	0.950749	0.954076
PCED1B	0.835723	0.797711
PCNX	0.765514	0.811996
PCOLCE2	0.715176	0.748574
PDE10A	0.737219	0.663235
PDE1A	0.68235	0.673278
PDE2A	0.775574	0.751498
PDE3B	0.714423	0.685894
PDE5A	0.836599	0.706513
PDE7A	0.663463	0.632981
PDE7B	0.958567	0.943242
PDE8B	0.970829	0.965381
PDE9A	0.705604	0.709345
PDGFD	0.861154	0.845932
PDGFRA	0.892012	0.837705
PDLIM3	0.772267	0.709476
PDPN	0.927762	0.855061
PDZD2	0.722878	0.788384
PDZD3	0.813047	0.722702
PEG3	0.796446	0.825544
PEG3-AS1	0.803888	0.852929
PEX5L	0.980601	0.969019
PFKP	0.768559	0.781792
PFN1	0.775989	0.688877
PGM5-AS1	0.644413	0.588381
PGR	0.72477	0.710742
PHACTR3	0.866789	0.787374
PHLPP2	0.921921	0.84722
PID1	0.855397	0.812749
PIEZO2	0.709254	0.687915
PIGW	0.737673	0.674568
PIK3C3	0.702122	0.713838
PIP5K1B	0.78118	0.751607
PITPNC1	0.771928	0.781387
PKD1L2	0.706355	0.622695
PKM	0.600012	0.54381
PKNOX2	0.639113	0.569528
PLA2G2A	0.821384	0.86761
PLCG2	0.817444	0.790199
PLCL2	0.825796	0.837908
PLCXD3	0.746468	0.688548
PLD5	0.822394	0.742064
PLEKHF2	0.768999	0.761754
PLEKHG3	0.753768	0.732374
PLEKHH2	0.869531	0.869648
PLSCR4	0.684231	0.689099
PLXNA4	0.773216	0.813958
PLXNC1	0.760759	0.738062
PMP22	0.883718	0.873808
PNKD	0.694566	0.581185
PNO1	0.817968	0.770671
POC1A	0.762673	0.713565
PODN	0.805117	0.839573
POFUT2	0.6604	0.643857
POLR2D	0.831958	0.810788
POLR2K	0.654748	0.6025
POLR3GL	0.681439	0.726702
POU6F1	0.838901	0.763094
PP12719	0.808333	0.80392
PPAP2A	0.880929	0.917299
PPIF	0.708163	0.682027
PPM1E	0.85297	0.848544
PPM1K	0.934209	0.945386
PPM1M	0.63894	0.680928
PPP1R11	0.614702	0.519489
PPP1R12B	0.892359	0.853098
PPP1R14B	0.673081	0.56811
PPP1R3B	0.907441	0.813834
PPP4C	0.784305	0.686258
PPP4R4	0.663805	0.587012
PRC1	0.850883	0.838644
PRCC	0.707165	0.622038
PRCD	0.733416	0.637268
PRDM5	0.923621	0.879098
PRDX6	0.673903	0.557249
PRG4	0.939449	0.960569
PRICKLE2	0.771883	0.814959
PRIMA1	0.720071	0.717855
PRKAR1A	0.645893	0.716285
PRKAR2B	0.684636	0.70901
PRKCD	0.741963	0.689394
PRKCDBP	0.672861	0.691019
PRKD1	0.837227	0.786351
PRKG1	0.828387	0.76454
PRKX	0.683156	0.718347
PRKXP1	0.68473	0.693118
PRO2852	0.858484	0.864011
PROCR	0.853921	0.886575
PRORSD1P	0.6505	0.642886
PROS1	0.687285	0.700237
PRPH2	0.753542	0.695866
PRR11	0.72456	0.682185
PRR9	0.807974	0.796784
PRRX1	0.81137	0.764651
PRSS35	0.901797	0.891848
PRTG	0.808646	0.702117
PSAT1	0.848464	0.842875
PSD3	0.752961	0.715869
PSMD14	0.778379	0.671194
PSMD6-AS2	0.812566	0.736689
PSMG3-AS1	0.68153	0.660952
PTGDR	0.924898	0.94004
PTGER3	0.799769	0.819709
PTGER4	0.642341	0.659403
PTGIS	0.927373	0.933847
PTHLH	0.722702	0.612818
PTPN21	0.771256	0.738169
PTPRE	0.775433	0.754773
PTPRH	0.876876	0.864626
PTPRN2	0.877829	0.808733
PTPRO	0.688469	0.712431
PTPRZ1	0.804049	0.838568
PTRF	0.764538	0.702052
PTX3	0.673884	0.645933
PUF60	0.837838	0.779498
PUS7	0.77996	0.758795
PYCARDOS	0.65793	0.519377
PYGO1	0.705025	0.544359
RAB11FIP3	0.793715	0.813273
RAB27B	0.711276	0.643617
RAB30	0.74996	0.763589
RAB31	0.678741	0.687397
RAB33A	0.769459	0.749806
RAB3D	0.682123	0.655817
RAB6A	0.717694	0.687423
RAB7B	0.889141	0.888036
RAB8B	0.778945	0.777748
RAC2	0.600661	0.632546
RAD21	0.782649	0.750882
RAD54B	0.703737	0.711757
RAET1E	0.911222	0.901932
RALY	0.717716	0.626999
RANBP10	0.746138	0.666369
RAP1GAP	0.703046	0.662582
RASSF8-AS1	0.700997	0.69911
RB1CC1	0.733065	0.644525
RBFOX2	0.752358	0.80168
RBM20	0.826983	0.760854
RBM38	0.741175	0.692536
RBM5	0.732224	0.74031
RBM6	0.739627	0.737234
RBMS3	0.87017	0.831055
RBMS3-AS3	0.65	0.663014
RBP2	0.665726	0.724447
RBPMS	0.647295	0.630448
RBPMS2	0.684441	0.72491
RECK	0.790351	0.796572
REEP1	0.955479	0.946855
REPS1	0.666254	0.746077
REST	0.629717	0.561127
RFC2	0.754359	0.759755
RFX2	0.866642	0.780276
RGS22	0.753066	0.773974
RGS4	0.817252	0.762655
RGS5	0.664916	0.618581
RHOBTB2	0.775916	0.740026
RIMS1	0.827462	0.767819
RMI1	0.830887	0.801945
RMI2	0.707044	0.764262
RNASE4	0.852523	0.855248
RNF128	0.874608	0.84292
RNF157-AS1	0.690947	0.711181
ROBO2	0.774214	0.69959
ROBO4	0.767853	0.735188
RORB	0.859979	0.786032
RORC	0.657753	0.740055
RP11-1008C21.2	0.7185	0.601453
RP11-1094M14.11	0.738209	0.707342
RP11-116O18.1	0.666019	0.646911
RP11-138A9.1	0.827531	0.753137
RP11-173M1.8	0.781004	0.759985
RP11-215H22.1	0.862262	0.867738
RP11-216L13.19	0.691752	0.704974
RP11-285J16.1	0.715548	0.666086
RP11-305O6.3	0.776932	0.790955
RP11-309G3.3	0.760206	0.684116
RP11-320H14.1	0.873428	0.820316
RP11-324L17.1	0.841247	0.754874
RP11-388M20.1	0.689411	0.668494
RP1-142L7.8	0.916131	0.897744
RP11-454F8.2	0.900094	0.878344
RP11-499E18.1	0.715894	0.732436
RP11-506O24.2	0.697523	0.741253
RP11-508N22.12	0.70891	0.605791
RP11-680F8.4	0.754283	0.710576
RP11-68I3.11	0.821942	0.847919
RP11-690I21.2	0.853658	0.870383
RP11-727A23.11	0.778625	0.78378
RP11-757F18.5	0.737799	0.669936
RP11-769O8.3	0.761028	0.686005
RP1-39G22.7	0.69903	0.639443
RP1-78O14.1	0.834196	0.835795
RP3-508I15.21	0.894988	0.89152
RP5-855D21.1	0.774244	0.706222
RP5-935K16.1	0.605149	0.575202
RP6-24A23.7	0.86953	0.816609
RPL23AP32	0.793419	0.850888
RPL39L	0.840272	0.81608
RPL7L1	0.666399	0.555429
RPRM	0.769716	0.745016
RPS6KA2	0.624815	0.605486
RPUSD2	0.721526	0.723554
RRN3P1	0.702254	0.610033
RRP9	0.70772	0.638568
RTKN	0.707931	0.681153
RTN1	0.852894	0.888546
RUFY2	0.82986	0.782917
RUFY3	0.687263	0.735893
RUNX1T1	0.941076	0.921644
RUVBL2	0.731281	0.658409
RYR2	0.939225	0.971646
S100A10	0.849813	0.812884
S100A13	0.835679	0.810796
SARM1	0.670918	0.662974
SBF2	0.788822	0.820628
SCARA5	0.71876	0.695199
SCGB2A1	0.720037	0.694425
SCN1B	0.673628	0.625311
SCN3B	0.915744	0.882601
SCN4B	0.731048	0.68306
SCN7A	0.910525	0.847393
SCOC-AS1	0.720598	0.579706
SCRIB	0.879739	0.855651
SCTR	0.951562	0.938855
SDC2	0.688179	0.64925
SDHA	0.725269	0.600244
SDK2	0.814775	0.816641
SEBOX	0.781273	0.863146
SEC14L1P1	0.869956	0.838833
SEC24C	0.706933	0.695942
SEC31B	0.79465	0.695364
SEL1L2	0.90607	0.905765
SEMA3C	0.764485	0.750648
SEMA3D	0.769837	0.82849
SEMA5A	0.709331	0.720257
SEMA6A	0.741979	0.698548
SERP2	0.85574	0.801901
SERPINB13	0.639906	0.552004
SERPINB6	0.721118	0.787693
SERPINB9	0.843199	0.823407
SERPIND1	0.714883	0.614929
SERTM1	0.771695	0.81738
SESN1	0.702828	0.797561
SETDB2	0.699894	0.763759
SF1	0.863004	0.87275
SFMBT1	0.687629	0.638737
SFRP1	0.876805	0.877437
SFXN3	0.684079	0.662135
SGCG	0.790516	0.844185
SH3BP5-AS1	0.86449	0.829215
SHC2	0.855782	0.903777
SHE	0.740344	0.677044
SHISA3	0.895957	0.880933
SHOX2	0.616434	0.645398
SIGLEC11	0.85639	0.859348
SIRPA	0.755547	0.756483
SIRT2	0.93064	0.903162
SIX4	0.752563	0.721512
SKIV2L	0.748074	0.668936
SLC16A7	0.810999	0.791497
SLC22A16	0.744652	0.709519
SLC25A11	0.717148	0.617688
SLC25A21	0.877681	0.86486
SLC25A27	0.757628	0.747989
SLC25A32	0.699721	0.640146
SLC25A33	0.837218	0.78111
SLC25A37	0.705787	0.668124
SLC30A4	0.87749	0.883165
SLC31A2	0.850985	0.836954
SLC34A2	0.651171	0.592296
SLC35A2	0.775065	0.664091
SLC35F2	0.750929	0.730654
SLC35G2	0.846042	0.779944
SLC39A1	0.718583	0.623884
SLC39A8	0.680114	0.7286
SLC4A1	0.647704	0.525486
SLC4A3	0.784163	0.775636
SLC4A4	0.967073	0.930094
SLC50A1	0.87852	0.795806
SLC52A2	0.84711	0.840349
SLC6A4	0.705365	0.574109
SLC7A1	0.811555	0.810807
SLC7A4	0.683341	0.709284
SLC9A9	0.874102	0.819956
SMC2	0.749027	0.67412
SMC4	0.846045	0.813094
SMC6	0.619357	0.65288
SMG6	0.66335	0.545698
SMN1	0.720475	0.725281
SMOC2	0.740442	0.678573
SMPD3	0.928816	0.947227
SMTNL2	0.879881	0.861893
SNAI2	0.69017	0.685617
SNAP91	0.783643	0.714898
SNCA	0.927071	0.948639
SNCAIP	0.905308	0.907539
SND1-IT1	0.767501	0.751965
SNORA5B	0.775634	0.693657
SNX21	0.729427	0.756522
SNX29P2	0.892617	0.891548
SOBP	0.801727	0.772501
SOCS2	0.741946	0.651011
SORD	0.725519	0.733218
SORT1	0.760746	0.765347
SOX17	0.849526	0.843557
SOX2-OT	0.688635	0.740952
SOX6	0.731032	0.70553
SOX9	0.732298	0.797801
SPANXA1	0.613224	0.522177
SPARCL1	0.665963	0.667563
SPATA7	0.676234	0.743711
SPATC1L	0.722082	0.702739
SPIN4	0.657786	0.605809
SPINT2	0.797444	0.71106
SPOCK1	0.916573	0.910073
SPON1	0.798944	0.758642
SPRR2B	0.951108	0.906469
SPRY4-IT1	0.893331	0.889241
SPRYD4	0.725839	0.646879
SPTAN1	0.703295	0.775283
SRGAP2	0.777804	0.679811
SRL	0.763895	0.793001
SRP19	0.804928	0.802183
SRPK1	0.787939	0.820849
SRSF4	0.779975	0.730663
SS18L2	0.646265	0.548261
SSB	0.844597	0.752014
SSC5D	0.674439	0.727688
SSTR1	0.698838	0.797541
ST14	0.753463	0.733428
ST3GAL5	0.801978	0.833341
STAMBPL1	0.799651	0.709098
STAR	0.850481	0.858286
STARD9	0.854992	0.758513
STIL	0.888246	0.902533
STIM2	0.815956	0.853093
STIP1	0.7521	0.670085
STK31	0.828795	0.815744
STMN4	0.651741	0.52156
STRADB	0.651501	0.654566
STX11	0.796792	0.831193
STX2	0.862572	0.833731
STX6	0.678249	0.590709
SULF2	0.677199	0.657154
SVEP1	0.925793	0.911913
SYNC	0.683577	0.693243
SYNE1	0.95693	0.918494
SYNE3	0.660406	0.532777
SYNE4	0.600712	0.588683
SYNGR1	0.72415	0.727125
SYNGR2	0.693571	0.678263
SYNPO2	0.852924	0.80813
SYT1	0.755496	0.723555
SYT4	0.916984	0.920425
SYTL3	0.7981	0.767598
SYTL4	0.784457	0.718942
TACC1	0.841155	0.787483
TACSTD2	0.637422	0.714195
TAF1C	0.660111	0.689557
TATDN1	0.786919	0.746214
TBC1D2B	0.885308	0.878578
TBC1D31	0.702165	0.739452
TBC1D4	0.810152	0.82214
TBC1D7	0.745317	0.69926
TBRG1	0.867443	0.865905
TBX18	0.754563	0.711466
TBX3	0.711288	0.680671
TCEAL1	0.713119	0.743287
TCEAL2	0.896324	0.904964
TCEAL3	0.810375	0.869782
TCEAL7	0.926005	0.909259
TCF21	0.964595	0.941654
TDRD10	0.79657	0.748543
TDRD6	0.725773	0.694975
TDRP	0.733685	0.710606
TEF	0.736428	0.784192
TEK	0.787466	0.713192
TENC1	0.718397	0.7132
TES	0.715265	0.755338
TFAM	0.691323	0.594893
TFPI	0.840368	0.842791
TGFB1I1	0.607509	0.549465
TGFB2	0.60706	0.61332
THAP3	0.634316	0.658331
THBD	0.908295	0.895682
THRA	0.655947	0.737012
TIGD1	0.682121	0.687029
TIMM17B	0.760383	0.716383
TIMM8B	0.750148	0.647543
TIRAP	0.69022	0.569462
TLCD1	0.731978	0.676708
TLE2	0.782335	0.765675
TLE4	0.809065	0.795259
TLL1	0.882991	0.878592
TMCO3	0.633599	0.68561
TMEM139	0.804705	0.849764
TMEM150C	0.870376	0.861797
TMEM163	0.614772	0.583837
TMEM176B	0.615322	0.700239
TMEM178B	0.740612	0.698797
TMEM189	0.798051	0.73251
TMEM200A	0.787693	0.758334
TMEM200B	0.715128	0.755451
TMEM220	0.648024	0.730966
TMEM255A	0.758956	0.722213
TMEM37	0.874547	0.92064
TMEM68	0.846398	0.788472
TMEM69	0.71287	0.633941
TMEM8B	0.766775	0.828483
TMEM91	0.676907	0.750153
TMEM98	0.657069	0.731532
TMOD2	0.856489	0.816899
TMTC1	0.67142	0.67299
TNFAIP8L1	0.755331	0.780332
TNFSF12	0.650976	0.65319
TNFSF13B	0.648144	0.67549
TNRC6A	0.70281	0.706794
TNXA	0.928064	0.9711
TOM1L2	0.753441	0.748868
TOMM5	0.716663	0.62535
TOP1MT	0.75565	0.709175
TOR2A	0.747883	0.675251
TPBG	0.703272	0.71245
TPD52L2	0.765475	0.649063
TPI1	0.834556	0.771052
TPM4	0.720111	0.691451
TPP1	0.79394	0.854037
TRA2A	0.684084	0.708761
TRAF5	0.689634	0.690269
TRAF6	0.632908	0.655433
TRIM23	0.730593	0.765582
TRIM6	0.821054	0.766713
TRIM9	0.833649	0.790288
TRMT12	0.788983	0.765502
TRPA1	0.818373	0.785833
TRPC1	0.731527	0.692978
TRPM3	0.874982	0.808964
TRUB2	0.724063	0.599204
TSHZ3	0.865537	0.817696
TSPAN15	0.682937	0.713011
TSPAN17	0.677499	0.685098
TSPAN4	0.723895	0.766799
TSPAN5	0.945746	0.952256
TSPAN8	0.763492	0.785463
TSPYL1	0.630104	0.711972
TSPYL2	0.80297	0.840588
TTBK2	0.830277	0.793843
TTLL3	0.782423	0.715186
TTLL7	0.687006	0.602932
TUBB1	0.615315	0.565059
TUBB3	0.768964	0.65865
TVP23A	0.907601	0.897535
UCHL5	0.81374	0.801436
UCP2	0.781846	0.726168
UFSP1	0.708568	0.713236
UFSP2	0.645785	0.758327
UGP2	0.754719	0.781135
UNC5D	0.739059	0.749573
UPK3B	0.803632	0.801186
USP2	0.7054	0.599915
USP39	0.713493	0.629285
VANGL1	0.742663	0.801934
VAPA	0.723639	0.751606
VAT1L	0.680097	0.643698
VGLL3	0.741626	0.734393
VIM	0.734973	0.727807
VIPR2	0.809728	0.813839
VIT	0.669828	0.534182
VRK1	0.771401	0.74937
VWA1	0.684996	0.705324
WASF3	0.705516	0.7316
WBSCR22	0.658402	0.657623
WDFY3-AS2	0.760656	0.720577
WDR17	0.848302	0.840791
WFDC2	0.846968	0.841165
WHAMMP2	0.903524	0.834067
WIPF3	0.751894	0.671065
WNK4	0.750494	0.816452
WNT2B	0.969632	0.983842
WNT4	0.833663	0.802134
WRNIP1	0.70847	0.675385
WSB1	0.739429	0.781161
WT1-AS	0.705449	0.748345
XPOT	0.745846	0.719557
XPR1	0.721036	0.672202
YBX1	0.697708	0.545294
YPEL2	0.699316	0.770372
YPEL4	0.811698	0.825204
ZBTB16	0.895064	0.865005
ZBTB47	0.72923	0.739174
ZCCHC12	0.833255	0.798079
ZCCHC24	0.678714	0.706032
ZCRB1	0.643935	0.574802
ZDHHC20	0.672474	0.64603
ZDHHC8P1	0.738637	0.803846
ZFHX4	0.79686	0.713463
ZFP14	0.727794	0.655964
ZFYVE26	0.834126	0.788006
ZHX1-C8orf76	0.667159	0.725429
ZNF19	0.79786	0.768734
ZNF211	0.815574	0.853354
ZNF224	0.666772	0.69962
ZNF225	0.721062	0.737786
ZNF274	0.709061	0.674781
ZNF280C	0.653137	0.67693
ZNF300P1	0.682375	0.680653
ZNF367	0.817675	0.842674
ZNF385B	0.89477	0.862092
ZNF516	0.724357	0.754182
ZNF540	0.924908	0.895913
ZNF563	0.675901	0.651681
ZNF641	0.8117	0.850807
ZNF671	0.687283	0.732862
ZNF696	0.653397	0.632805
ZNF781	0.785972	0.724946
ZSWIM5	0.780451	0.734778
ZWILCH	0.67987	0.68048
ZZEF1	0.629875	0.647465
